# Supplementary material for: Sunlight exposure practice and its associated factors among infants in Ethiopia, systematic review and meta-analysis
Source: PLoS One. 2024 Nov 4;19(11):e0300598. doi: 10.1371/journal.pone.0300598 (PMC11534253; doi:10.1371/journal.pone.0300598)
Supplement: S2 Table — (XLSX) [file pone.0300598.s002.xlsx]

## Sheet: Sheet1
Year of Publication	Study year	Authors	Authors(Year)	Study Design	Region	Region2	Study area2	samplesizecat	Sample size	Study Qulity	Response Rate	Personwith Good DD	Prevalence	Sep	FearSE_GoodSEP	FearSE_PoorSEP	NotfearSE_GoodSEP	NotfearSE_PoorSEP		Log of SE	GoodKnowledge_GoodSEP	GoodKnowledge_PoorSEP	PoorKnowledge_GoodSEP	PoorKnowledge_PoorSEP	HadANC_GoodSEP	HadANC_poorSEP	NoANC_GoodSEP	NoANC_PooreSEP	PNCY_GoodSEP	PNCY_PooreSEP	PNCN_GoodSEP	PNCN_PooreSEP	MECan'tRW_GoodSEP	Mecan'tRW_PoorSEP	MEsecondary&above_GoodSEP	MEsecondary&above_PoorSEP	Infantage<6M_GoodSEP	Infantage<6M_GoodSEP	Infantage≥7M_GoodSEP	Infantage≥7M_PoorSEP	MotherHousewife_GoodSEP	MotherHousewife_PoorSEP	Motheremp_GoodSEP	Motheremp_PoorSEP	Urban_GoodSEP	Urban_PoorSEP	Rural_GoodSEP	Rural_PoodSEP
2020	2020	Dessalegn Et al	Dessalegn Et al(2020)	Institutional based cross sectional	Addis Ababa	Other	St. Paul’s pediatrics department AA	Small	346	0.8	1	189	54.6243	2.6765						#NUM!
2019	2018	Bedaso et al	Bedaso et al(2019)	Institutional based cross sectional	SNNPR	Other	Aleta Wondo, Sidama Zone	Small	313	0.85	1	145	46.3259	2.81853						#NUM!
2021	2019	Teklehaimanot et al	Teklehaimanot et al(2021)	community based cross-sectional	Amhara	Amhara	Debre Birhan	Large	530	0.78	100	348	65.6604	2.06258						#NUM!					337	167	11	15	326	147	22	35	27	19	201	188					202	100	75	13
2022	2017	Bekalu et al	Bekalu et al(2022)	community based cross-sectional	Amhara	Amhara	Dejen woreda	Large	866	0.9	97.96	381	43.9954	1.68677						#NUM!	216	217	165	268									42	113	47	13
2023	2021	Goshiye et al	Goshiye et al(2023)	Institutional based cross sectional	Amhara	Amhara	Dessie	Small	394	0.71	98.99	162	41.1168	2.47889					#DIV/0!	#DIV/0!	28	64	134	168													110	132	52	100	102	192	44	22
2016	2015	Abebe Abate et al	Abebe Abate et al(2016)	Institutional based cross sectional	Amhara	Amhara	Debre Markos Town	Small	345	0.82	0.96	149	43.1884	2.66681					#DIV/0!	#DIV/0!													12	26	75	24					48	119	81	32
2022	2020	Ashebir YG, et al	Ashebir YG, et al(2022)	Institutional based cross sectional	Addis Ababa	Other	Addis Ababa	Large	420	0.75	1	114	27.1429	2.1699	54	188	60	118	0.564894	-0.571118	38	143	76	163	93	154	21	142					7	34	88	179					45	180	36	53
2020	2018	Feleke DG, et al	Feleke DG, et al(2020)	Institutional based cross sectional	Amhara	Amhara	Debre Tabor	Small	105	0.71	1	62	59.0476	4.79895					#DIV/0!	#DIV/0!
2019	2018	Gedamu H, et al	Gedamu H, et al(2019)	Institutional based cross sectional	Amhara	Amhara	Farta	Small	339	0.8	0.95	155	45.7227	2.70567					#DIV/0!	#DIV/0!
2021	2021	Andargie W,et al	Andargie W,et al (2021)	Institutional based cross sectional	Amhara	Amhara	Bahir Dar city	Large	414	0.82	0.935	311	75.1208	2.1247	124	76	187	27	0.235576	-1.44572					293	73	18	30	208	60	103	43	5	12	175	46	226	67	85	36
2022	2020	Mengistu TG et al	Mengistu TG et al(2022)	Institutional based cross sectional	SNNPR	Other	Wolkite	Small	220	0.77	1	148	35.7488	3.23117					#DIV/0!	#DIV/0!																									107	42	41	30
2022	2022	Hora A	Hora A(2022)	community based cross-sectional	Oromia Region	Other	Adami Tulu Jido-Kombolcha	Large	575	0.84	1	313	54.4348	2.07693						#NUM!	186	119	127	143	289	251	24	11	45	18	268	244	46	36	65	56
2018	2018	Kindus S	Kindus S(2018)	community based cross-sectional	Amhara	Amhara	South Achefer	Small	377	0.76	0.964	266	70.557	2.34742	56	89	210	22	0.0659176	-2.71935													79	68	91	14	121	54	145	57	192	96	65	9	53	6	213	105
2021	2019	Bezabih AS	Bezabih AS et al(2021)	Institutional based cross sectional	SNNPR	Other	Yirgalem General Hospital.	Small	277	0.78	0.967	151	54.5126	2.99195
2023	2019	Tadesse A et al	Tadesse A et al (2023)	community based cross-sectional	SNNPR	Other	Mettu district	Large	600	0.86	0.957	346	57.6667	2.0171
